# Supplementary material for: Sustainable and Safe N-alkylation of N-heterocycles by Propylene Carbonate under Neat Reaction Conditions
Source: Int J Mol Sci. 2024 May 18;25(10):5523. doi: 10.3390/ijms25105523 (PMC11122188; doi:10.3390/ijms25105523)
Supplement: Supplementary file 1 [file ijms-25-05523-s001.zip]

Archive with 1 entries (1 files):
- ijms-2997680-supplementary.pdf
